# Supplementary material for: Alleviation of Adverse Effects of Drought Stress on Growth and Nitrogen Metabolism in Mungbean (Vigna radiata) by Sulphur and Nitric Oxide Involves Up-Regulation of Antioxidant and Osmolyte Metabolism and Gene Expression
Source: Plants (Basel). 2023 Aug 28;12(17):3082. doi: 10.3390/plants12173082 (PMC10490269; doi:10.3390/plants12173082)
Supplement: Supplementary file 1 [file plants-12-03082-s001.zip]

Archive with 1 entries (1 files):
- plants-2558997-supplementary.pdf
